# Supplementary material for: Polyether Single and Double Crystalline Blends and the Effect of Lithium Salt on Their Crystallinity and Ionic Conductivity
Source: Polymers (Basel). 2021 Jun 25;13(13):2097. doi: 10.3390/polym13132097 (PMC8271483; doi:10.3390/polym13132097)
Supplement: Supplementary file 1 [file polymers-13-02097-s001.zip]

Archive with 1 entries (1 files):
- polymers-1270846-supplementary.pdf
